# Supplementary material for: Functional characterization of cucumber (Cucumis sativus L.) Clade V MLO genes
Source: BMC Plant Biol. 2017 Apr 21;17:80. doi: 10.1186/s12870-017-1029-z (PMC5399834; doi:10.1186/s12870-017-1029-z)
Supplement: Supplementary file 4 — The list of SNPs and indels in 115 resequenced cucumber accessions, available from the Cucurbit Genomics Database [38], was filtered for the genomic region of CsaMLO1 (Chr1:8,159,428.8165253). The genic location of each SNP/Indel was determined manually (exon/intron), for exonic SNPs the effect on the predicted amino acid sequence was scored (synonymous/nonsynonymous). (XLSX 57 kb) [file 12870_2017_1029_MOESM4_ESM.xlsx]

## Sheet: Sheet1
SNPs
Chromosome	bp from start chromosome	bp from start (ATG) CsaMLO1	Location Exon/Intron	If Exonic: (non)Synonymous?
Chr1	8165121	133	Intron 1		G	G	G	G	G	G	G	G	G	G	G	G	-	G	G	G	G	G	G	G	G	G	G	G	G	G	G	G	G	-	G	-	G	G	G	G	-	G	G	G	G	G	G	G	G
Chr1	8164767	487	Exon 3	T -> C Synonymous	T	T	R	T	C	T	R	T	T	T	T	T	C	C	R	C	C	T	C	R	T	T	T	T	R	T	C	R	-	T	T	-	C	-	C	-	C	T	T	T	T	T	T	T	T
Chr1	8164635	619	Exon 3	C -> T Synonymous	C	C	R	C	T	C	R	C	C	C	C	C	T	T	R	T	T	C	T	R	C	C	C	C	R	C	T	R	T	C	C	C	T	-	-	C	T	C	C	C	C	C	C	C	C
Chr1	8164589	665	Intron 3		A	A	A	A	A	A	A	A	A	A	A	A	A	A	A	A	A	A	A	A	A	A	A	A	A	A	A	A	A	A	A	A	A	A	-	A	A	A	A	A	A	A	A	A	A
Chr1	8164571	683	Intron 3		T	T	W	T	A	W	W	T	T	T	T	T	A	A	W	A	A	T	A	W	T	T	T	T	W	T	A	W	A	T	T	T	A	-	-	T	A	T	T	T	T	T	T	T	T
Chr1	8164469	785	Intron 3		C	C	C	C	C	C	C	C	C	C	C	C	C	C	C	C	C	C	C	C	C	C	C	C	C	C	C	C	-	C	C	C	C	C	C	C	-	C	C	C	C	C	C	C	C
Chr1	8164396	858	Intron 3		G	G	G	G	G	M	G	G	G	G	G	G	G	G	G	G	G	G	G	G	G	G	G	G	G	G	G	G	G	G	-	G	G	G	G	G	G	G	G	G	G	G	G	G	G
Chr1	8164300	954	Intron 3		C	C	C	C	C	C	C	C	C	C	C	C	C	C	C	C	C	C	C	C	C	C	C	C	C	C	C	C	C	-	C	C	-	C	C	C	C	C	C	C	C	C	C	C	C
Chr1	8164278	976	Intron 3		C	C	C	C	C	C	C	C	C	C	C	C	C	C	C	C	C	C	C	C	C	C	C	C	C	C	C	C	C	-	-	C	C	C	C	C	C	C	C	C	C	C	C	C	C
Chr1	8164248	1006	Intron 3		A	A	A	A	A	A	A	A	A	A	A	A	A	A	A	A	A	A	A	A	A	A	A	A	A	A	A	A	A	-	-	A	A	A	A	A	A	A	A	A	A	A	A	A	A
Chr1	8164246	1008	Intron 3		A	A	A	A	A	A	A	A	A	A	A	A	A	A	A	A	A	A	A	A	A	A	A	A	A	A	A	A	A	-	-	A	A	A	A	A	A	A	A	A	A	A	A	A	A
Chr1	8164174	1080	Intron 3		T	T	T	T	T	T	T	T	T	T	T	T	T	T	T	T	T	T	T	T	T	T	T	T	T	T	T	T	T	-	T	T	T	T	T	T	T	T	T	T	T	T	T	T	T
Chr1	8164153	1101	Intron 3		T	T	T	T	T	-	T	T	T	T	T	T	T	T	T	T	T	T	T	T	T	T	T	T	T	T	T	T	T	T	T	T	T	T	-	T	-	T	T	T	T	T	T	T	T
Chr1	8164142	1112	Intron 3		C	C	C	C	C	C	C	C	C	C	C	C	C	C	C	C	C	C	C	C	C	C	C	C	C	C	C	C	C	C	C	C	C	C	-	C	C	C	C	C	C	C	C	C	C
Chr1	8164131	1123	Intron 3		T	T	T	T	T	T	T	T	T	T	T	T	T	T	T	T	T	T	T	T	T	T	T	T	T	T	T	T	T	T	T	T	T	T	-	T	T	T	T	T	T	T	T	T	T
Chr1	8164078	1176	Intron 3		G	G	G	G	G	M	M	G	G	G	G	G	G	G	G	G	G	G	G	G	G	G	G	G	G	G	G	G	G	-	G	G	G	G	-	G	G	G	G	G	G	G	G	G	G
Chr1	8164072	1182	Intron 3		A	A	A	A	A	W	W	A	A	A	A	A	A	A	A	A	A	A	A	A	A	A	A	A	A	A	A	A	A	-	A	A	A	A	-	A	A	A	A	A	A	A	A	A	A
Chr1	8164063	1191	Intron 3		C	C	C	C	C	K	K	C	C	C	C	C	C	C	C	C	C	C	C	C	C	C	C	C	C	C	C	C	C	-	C	C	C	C	-	C	C	C	C	C	C	C	C	C	C
Chr1	8164059	1195	Intron 3		C	C	C	C	C	C	C	C	C	C	C	C	C	C	C	C	C	C	C	C	C	C	C	C	C	C	C	C	C	-	C	C	C	C	-	C	C	C	C	C	C	C	C	C	C
Chr1	8163914	1340	Intron 3		G	G	G	G	G	G	G	G	G	G	G	G	G	G	G	G	G	G	G	G	G	G	G	G	G	G	G	G	G	G	G	G	G	G	G	G	G	G	G	G	G	G	G	G	G
Chr1	8163845	1409	Intron 3		G	G	G	G	G	G	G	G	G	G	G	G	G	G	G	G	G	G	G	G	G	G	G	G	G	G	G	G	G	-	-	G	G	G	-	G	G	G	G	G	G	G	G	G	G
Chr1	8163783	1471	Intron 3		T	T	T	T	T	T	T	T	T	T	T	T	T	T	T	T	T	T	T	T	T	T	T	T	T	T	T	T	T	T	T	T	T	T	T	T	T	T	T	T	T	T	T	T	T
Chr1	8163750	1504	Intron 3		T	T	T	T	T	T	T	T	T	T	T	T	T	T	T	T	T	T	T	T	T	T	T	T	T	T	T	T	T	T	T	-	T	T	-	T	T	T	T	T	T	T	T	T	T
Chr1	8163747	1507	Intron 3		A	A	A	A	A	A	A	A	A	A	A	A	A	A	A	A	A	A	A	A	A	A	A	A	A	A	A	A	A	A	A	-	A	A	-	A	A	A	A	A	A	A	A	A	A
Chr1	8163735	1519	Intron 3		G	G	G	G	G	G	G	G	G	G	G	G	G	G	G	G	G	G	G	G	G	G	G	G	G	G	G	G	G	G	G	G	G	G	-	G	G	G	G	G	G	G	G	G	G
Chr1	8163729	1525	Intron 3		C	C	C	C	C	C	C	C	C	C	C	C	C	C	C	C	C	C	C	C	C	C	C	C	C	C	C	C	C	C	C	C	C	C	-	C	C	C	C	C	C	C	C	C	C
Chr1	8163694	1560	Intron 3		T	T	T	T	T	T	T	T	T	T	T	T	T	T	T	T	T	T	T	T	T	T	T	T	T	T	T	T	T	T	-	T	T	T	-	T	T	T	T	T	T	T	T	T	T
Chr1	8163608	1646	Exon 4	A -> C Synonymous	C	C	C	C	A	K	A	C	C	C	C	C	A	A	K	A	A	K	A	K	C	C	C	C	K	C	A	K	-	C	C	C	A	C	A	C	-	C	C	C	C	A	C	C	C
Chr1	8163552	1702	Exon 4	T -> G Nonsynonymous, V170G	T	T	T	T	T	T	T	T	T	T	T	T	T	T	T	T	T	T	T	T	T	T	T	T	T	T	T	T	G	-	T	T	T	M	M	T	-	T	T	T	T	T	T	T	T
Chr1	8163069	2185	Intron 6		T	T	T	T	T	W	W	T	T	T	T	T	T	T	T	T	T	T	T	T	T	T	T	T	T	T	T	T	T	T	T	T	T	T	T	T	T	T	T	T	T	T	T	T	T
Chr1	8163009	2245	Intron 6		C	C	C	C	T	C	R	C	C	C	C	C	-	T	C	-	T	C	-	R	C	C	C	C	C	C	T	C	-	-	C	-	T	C	-	C	-	C	C	C	C	T	C	C	C
Chr1	8163000	2254	Intron 6		T	T	T	T	T	R	C	T	T	T	T	-	-	T	T	-	-	T	-	T	T	T	T	T	T	T	-	T	-	-	-	T	T	T	-	T	-	T	T	T	T	T	T	T	T
Chr1	8162998	2256	Intron 6		A	A	A	A	-	A	A	A	A	A	A	-	-	T	A	-	-	A	-	A	A	A	A	A	A	A	-	A	-	-	-	A	-	A	-	A	-	A	A	A	A	-	A	A	A
Chr1	8162966	2288	Intron 6		T	T	T	T	-	T	-	T	T	T	T	T	-	-	T	-	-	-	-	T	T	T	T	T	T	T	-	T	A	T	-	T	A	T	A	T	A	T	T	T	T	-	T	T	T
Chr1	8162957	2297	Intron 6		C	C	C	C	-	C	-	C	C	C	C	C	-	-	C	-	-	-	-	C	C	C	C	C	C	C	-	C	T	C	-	C	T	C	T	C	T	C	C	C	C	-	C	C	C
Chr1	8162915	2339	Intron 6		A	A	A	A	-	A	-	A	A	A	A	A	-	-	A	-	-	A	-	A	A	A	A	A	A	A	-	A	C	A	A	A	C	A	-	A	-	A	A	A	A	-	A	A	A
Chr1	8162912	2342	Intron 6		C	C	C	C	-	C	-	C	C	C	C	C	-	-	C	-	-	C	-	C	C	C	C	C	C	C	A	C	-	C	C	C	-	C	-	C	-	C	C	C	C	-	C	C	C
Chr1	8162910	2344	Intron 6		A	A	A	A	-	A	-	A	A	A	A	A	-	-	A	-	-	A	-	A	A	A	A	A	A	A	T	A	-	A	A	A	-	A	-	A	-	A	A	A	A	-	A	A	A
Chr1	8162846	2408	Intron 6		T	T	W	T	A	T	W	T	T	T	T	-	A	A	T	A	A	W	A	T	T	T	T	T	W	T	A	W	A	T	-	T	A	T	-	T	A	T	T	T	T	A	T	T	T
Chr1	8162829	2425	Intron 6		A	A	A	A	A	K	K	A	A	A	A	-	A	A	A	A	A	A	A	A	A	A	A	A	A	A	A	A	A	-	-	A	A	A	-	-	A	A	A	A	A	A	A	A	A
Chr1	8162827	2427	Intron 6		G	G	G	G	G	Y	Y	G	G	G	G	-	G	G	G	G	G	G	G	G	G	G	G	G	G	G	G	G	G	-	-	G	G	G	-	-	G	G	G	G	G	G	G	G	G
Chr1	8162707	2547	Intron 6		T	T	T	T	C	R	R	T	T	T	T	T	C	C	C	C	C	T	-	R	T	T	T	T	R	T	C	R	-	T	-	-	C	-	-	-	-	T	T	T	T	C	T	T	T
Chr1	8162702	2552	Intron 6		A	A	A	A	A	A	W	A	A	A	A	A	A	A	A	A	A	A	-	A	A	A	A	A	A	A	A	A	-	A	-	-	A	-	-	-	-	A	A	A	A	A	A	A	A
Chr1	8162679	2575	Intron 6		T	T	T	T	T	T	T	T	T	T	T	T	T	T	T	T	T	T	T	T	T	-	T	T	T	T	T	T	T	T	-	-	-	T	-	-	-	T	T	T	T	T	T	T	T
Chr1	8162663	2591	Intron 6		G	G	G	G	G	G	G	-	G	G	G	G	G	G	G	G	G	G	G	G	G	-	G	G	G	G	G	G	G	G	-	G	G	G	-	-	-	G	-	G	G	G	G	G	G
Chr1	8162513	2741	Intron 6		T	T	W	T	A	W	W	T	T	T	T	T	-	A	T	A	A	W	A	T	T	T	T	T	-	T	A	W	A	T	T	T	A	T	-	T	A	T	T	T	T	A	T	T	T
Chr1	8162478	2776	Intron 6		A	A	A	A	A	K	C	A	A	A	A	-	-	-	A	A	A	A	-	A	A	A	-	A	A	A	A	-	A	A	A	A	A	A	-	-	A	A	A	A	A	A	A	A	A
Chr1	8162384	2870	Intron 6		T	T	T	T	T	W	W	T	T	T	T	T	T	-	T	T	T	T	T	T	T	T	T	T	T	T	T	T	T	T	-	T	T	T	-	-	-	T	T	T	T	T	T	T	T
Chr1	8162380	2874	Intron 6		A	A	A	A	A	W	W	A	A	A	A	A	A	A	A	A	A	A	A	A	A	A	A	A	A	A	A	A	A	A	-	A	A	A	-	-	-	A	A	A	A	A	A	A	A
Chr1	8162291	2963	Intron 6		A	A	A	A	A	A	A	A	A	A	A	A	A	A	A	A	A	A	A	A	A	A	A	A	A	A	A	A	A	A	-	A	A	A	-	A	A	A	-	A	A	A	A	A	A
Chr1	8162273	2981	Intron 6		C	C	C	C	C	C	C	C	C	C	C	C	C	C	C	C	C	C	C	C	C	C	C	C	C	C	C	C	C	C	-	C	C	C	-	C	C	C	C	C	C	C	C	C	C
Chr1	8162131	3123	Intron 7		A	-	A	A	T	A	A	A	A	A	A	-	-	W	-	-	-	A	-	A	A	A	A	A	A	A	W	W	-	A	-	A	A	A	-	A	-	A	A	A	A	W	A	A	A
Chr1	8162129	3125	Intron 7		T	-	T	T	A	T	T	T	T	T	T	-	-	T	-	-	T	T	-	T	T	T	T	T	T	T	W	T	-	T	-	T	T	T	-	T	-	T	T	T	T	W	T	T	T
Chr1	8162127	3127	Intron 7		A	-	A	A	T	A	A	A	A	A	A	-	-	A	-	-	A	A	-	A	A	A	A	A	A	A	A	A	-	A	-	A	A	A	-	A	-	A	A	A	A	A	A	A	A
Chr1	8162107	3147	Intron 7		T	-	R	T	C	R	C	C	T	T	T	-	-	C	T	-	C	T	C	R	T	T	C	T	T	T	C	R	C	T	T	T	C	T	-	T	C	T	T	T	T	C	T	T	T
Chr1	8162093	3161	Intron 7		A	T	W	A	T	W	T	T	A	A	A	-	T	T	A	-	T	A	T	W	A	A	T	A	W	A	T	W	T	A	A	A	T	-	-	A	T	A	A	A	A	T	A	A	A
Chr1	8161884	3370	Intron 8		A	A	A	A	A	Y	Y	A	A	A	A	A	A	A	A	A	A	A	A	A	A	A	A	A	A	A	A	A	A	A	A	A	A	A	A	A	A	A	A	A	A	A	A	A	A
Chr1	8161798	3456	Intron 8		G	G	G	G	G	S	G	G	G	G	G	G	G	G	G	G	G	G	G	G	G	G	G	G	G	G	G	G	G	G	-	-	G	G	-	G	G	G	G	G	G	G	G	G	G
Chr1	8161724	3530	Intron 8		G	G	G	G	G	G	G	G	G	G	G	G	G	G	G	G	G	G	G	G	G	G	G	G	G	G	G	G	G	G	-	G	G	G	G	G	G	G	G	G	G	G	G	G	G
Chr1	8161491	3763	Intron 9		A	A	A	A	A	A	A	A	A	A	A	A	A	A	A	A	A	A	A	A	A	A	A	A	A	A	A	A	A	A	-	A	-	A	-	A	A	A	A	A	A	A	A	A	A
Chr1	8161479	3775	Intron 9		G	G	G	G	-	G	Y	G	G	G	G	G	A	-	G	-	A	G	A	G	G	G	G	G	Y	G	A	G	A	G	G	G	-	G	-	G	-	G	G	G	G	A	G	G	G
Chr1	8161476	3778	Intron 9		T	T	-	T	-	T	W	T	T	T	T	T	A	-	T	-	-	T	-	T	T	T	T	T	T	T	A	T	-	T	T	T	-	T	-	T	-	T	T	T	T	A	T	T	T
Chr1	8161470	3784	Intron 9		T	T	T	T	-	T	T	T	T	T	T	T	-	-	T	A	-	T	-	T	T	T	T	T	T	T	-	T	-	T	T	T	-	T	-	T	-	T	T	T	T	-	T	T	T
Chr1	8161468	3786	Intron 9		G	G	G	G	A	G	G	G	G	G	G	G	-	-	G	A	-	G	-	G	G	G	G	G	G	G	A	G	-	G	G	G	-	G	-	G	-	G	G	G	G	A	G	G	G
Chr1	8161463	3791	Intron 9		A	A	A	A	A	A	A	A	A	A	A	A	A	-	A	A	A	A	-	A	A	A	A	A	A	A	A	A	-	A	A	A	A	A	-	A	A	A	A	A	A	A	A	A	A
Chr1	8161419	3835	Intron 9		A	A	A	A	A	A	A	A	A	A	A	A	A	-	A	A	A	A	-	A	A	A	A	A	A	A	A	A	A	A	-	A	A	A	A	A	A	A	A	A	A	A	A	A	A
Chr1	8161402	3852	Intron 9		G	G	G	G	G	G	G	G	G	G	G	G	G	-	G	G	G	G	-	G	G	G	G	G	G	G	G	G	G	G	-	G	-	G	G	-	G	G	G	G	G	G	G	G	G
Chr1	8161343	3911	Exon 10	G -> A Synonymous	G	G	G	G	G	G	G	G	G	G	G	G	G	G	G	G	G	G	G	G	G	G	G	G	G	G	G	G	G	G	G	G	G	G	-	G	G	G	G	G	G	G	G	G	G
Chr1	8161279	3975	Intron 10		A	A	A	A	A	A	A	A	A	A	A	A	A	A	A	A	A	A	A	A	A	A	A	A	A	A	A	A	A	A	A	A	A	A	A	A	A	A	A	A	A	A	A	A	A
Chr1	8161275	3979	Intron 10		G	G	G	G	G	G	G	G	G	G	G	G	G	G	G	G	G	G	G	G	G	G	G	G	G	G	G	G	G	G	G	G	G	G	G	G	G	G	G	G	G	G	G	G	G
Chr1	8161032	4222	Exon 11	C - > T Synonymous	C	C	R	C	T	C	R	C	C	C	C	C	T	T	R	T	T	C	T	R	C	C	C	C	R	C	T	R	T	C	-	C	T	C	T	-	T	C	C	C	C	T	C	C	C
Chr1	8160871	4383	Intron 11		T	T	A	T	A	T	W	T	T	T	T	T	A	A	W	A	A	W	A	W	T	T	T	T	W	T	A	W	A	T	-	T	A	T	-	-	A	T	T	T	T	A	T	T	T
Chr1	8160827	4427	Intron 11		G	G	G	G	G	G	G	G	G	G	G	G	G	G	G	G	G	G	G	G	G	G	G	G	G	G	G	G	G	G	G	G	-	G	G	-	G	G	G	G	G	G	G	G	G
Chr1	8160692	4562	Intron 11		A	A	A	A	-	A	W	A	A	A	A	A	-	A	A	T	A	A	-	A	A	A	A	A	W	A	-	W	T	A	A	-	W	A	-	A	-	A	A	A	A	A	A	A	A
Chr1	8160675	4579	Intron 11		T	T	M	T	-	T	M	T	T	T	T	T	-	G	T	-	G	T	-	T	T	T	T	T	M	T	G	M	-	T	T	-	G	T	-	T	-	T	T	T	T	G	T	T	T
Chr1	8160623	4631	Intron 11		T	T	W	T	A	T	W	T	T	T	T	T	A	A	W	-	A	T	-	W	T	T	T	T	W	T	A	W	A	T	-	T	A	T	-	T	A	T	T	T	T	A	T	T	T
Chr1	8160532	4722	Intron 12		A	A	A	A	C	A	K	A	A	A	A	A	C	C	A	C	C	A	-	A	A	A	A	A	A	A	-	K	C	-	A	A	-	A	-	A	-	A	A	A	A	-	A	A	A
Chr1	8160451	4803	Intron 12		T	T	T	T	A	T	T	T	T	T	T	T	A	A	T	-	-	T	-	W	T	T	T	T	W	T	-	T	W	T	-	T	A	T	A	T	A	T	T	T	T	A	T	T	T
Chr1	8160431	4823	Intron 12		A	A	A	A	A	A	A	A	A	A	A	A	A	A	-	A	-	A	-	A	A	A	A	A	A	A	-	A	A	A	-	A	A	A	A	A	A	A	A	A	A	A	A	A	A
Chr1	8160374	4880	Intron 12		A	A	A	A	T	A	A	A	A	A	A	A	T	T	A	T	-	A	-	W	A	A	A	A	W	A	-	A	T	A	-	-	-	-	-	A	-	A	A	A	A	T	A	A	A
Chr1	8160370	4884	Intron 12		T	T	T	T	T	T	-	T	T	T	T	T	T	T	T	T	-	T	-	T	T	T	T	T	T	T	-	T	T	T	-	-	-	-	-	T	-	T	T	T	T	T	T	T	T
Chr1	8160367	4887	Intron 12		G	G	G	G	-	G	-	G	G	G	G	G	-	-	G	-	-	G	-	G	G	G	G	G	G	G	-	G	-	G	-	-	-	-	-	G	-	G	G	G	G	A	G	G	G
Chr1	8160331	4923	Intron 12		C	C	C	C	-	C	C	C	C	C	C	C	-	-	C	-	-	C	-	C	C	C	C	C	C	C	-	C	-	C	C	-	A	C	-	C	A	C	C	C	C	-	C	C	C
Chr1	8160324	4930	Intron 12		G	G	G	G	-	G	G	G	G	G	G	G	-	-	G	-	-	G	-	G	G	G	G	G	G	G	-	G	-	G	G	-	A	G	-	G	A	G	G	G	G	-	G	G	G
Chr1	8160316	4938	Intron 12		C	C	C	C	-	C	C	C	C	C	C	C	-	-	C	-	-	C	-	C	C	C	C	C	C	C	-	C	-	C	C	-	C	C	-	C	C	C	C	C	C	-	C	C	C
Chr1	8160283	4971	Intron 12		C	C	C	C	-	C	C	C	C	C	C	C	-	-	C	-	-	C	-	C	C	C	C	C	C	C	-	C	-	C	C	C	-	C	-	C	A	C	C	C	C	-	C	C	C
Chr1	8160249	5005	Intron 12		T	T	R	T	C	T	T	T	T	T	T	T	-	-	T	-	-	T	-	T	T	T	T	T	R	T	-	T	-	T	T	T	-	T	-	T	-	T	T	T	T	C	T	T	T
Chr1	8160238	5016	Intron 12		A	A	Y	A	G	A	Y	A	A	A	A	A	G	-	A	-	G	A	-	A	A	A	A	A	Y	A	G	A	-	A	-	A	G	A	-	A	-	A	A	A	A	G	A	A	A
Chr1	8160226	5028	Intron 12		G	G	G	G	G	G	G	G	G	G	G	G	G	G	G	G	G	G	-	G	G	G	G	G	G	G	G	G	G	G	-	G	G	-	G	G	G	G	G	G	G	G	G	G	G
Chr1	8160187	5067	Intron 12		G	G	G	G	G	G	G	G	G	G	G	G	G	G	G	G	G	G	G	G	G	G	G	G	G	G	G	G	G	G	G	G	G	G	G	G	G	G	G	G	G	G	G	G	G
Chr1	8160074	5180	Intron 12		T	T	M	T	G	M	M	T	T	T	T	T	G	G	T	G	G	T	G	M	T	T	T	T	M	T	G	M	G	T	-	T	G	T	G	T	G	T	T	T	T	G	T	T	T
Chr1	8159992	5262	Intron 13		A	A	A	A	A	A	A	A	A	A	A	A	A	A	A	A	A	A	A	A	A	A	A	A	A	A	A	A	A	A	-	A	A	A	A	A	A	A	A	A	A	A	A	A	A
Chr1	8159971	5283	Intron 13		T	T	T	T	T	T	T	T	T	T	T	T	T	T	T	T	T	T	-	T	T	T	T	T	T	T	-	T	T	T	T	T	T	T	T	T	T	T	T	T	T	T	T	T	T
Chr1	8159962	5292	Intron 13		A	A	W	A	T	W	T	A	A	A	A	A	T	T	A	T	T	A	-	A	A	A	A	A	A	A	-	W	T	A	A	A	T	A	T	A	T	A	A	A	A	T	A	A	A
Chr1	8159763	5491	Exon 14	G -> A Nonsynonymous, V472I	G	G	G	G	G	G	G	G	G	G	G	G	G	G	G	G	G	G	G	G	G	G	G	G	G	G	G	G	-	G	-	G	G	G	G	G	G	G	G	G	G	G	G	G	G
Chr1	8159508	5746	Exon 14	G -> A Nonsynonymous, V557I	G	G	Y	G	A	Y	Y	G	G	G	G	G	A	A	Y	A	A	Y	A	Y	G	G	G	G	Y	G	A	Y	A	G	G	G	A	G	A	G	A	G	G	G	G	A	G	G	G
Indels
Chromosome	bp from start chromosome	bp from start (ATG) CsaMLO1	Location Exon/Intron	Reference base
Chr1	8164971	283	Intron 2	A	0	0	0	0	0	0	0	0	0	0	0	0	0	0	0	0	0	0	0	0	0	0	0	0	0	0	0	0	0	0	0	0	0	0	0	0	0	0	0	0	0	0	0	0	0
Chr1	8164482	772	Intron 3	T	0	0	0	0	0	0	0	0	0	0	0	0	0	0	0	0	0	0	0	0	0	0	0	0	0	0	0	0	0	0	0	0	0	0	0	0	0	0	0	0	0	0	0	0	0
Chr1	8163864	1390	Intron 3	A	0	0	0	0	0	0	0	0	0	0	0	0	0	0	0	0	0	0	0	0	0	0	0	0	0	0	0	0	0	0	0	0	0	0	0	0	0	0	0	0	0	0	0	0	0
Chr1	8162470	2784	Intron 6	A	0	0	0	0	0	-1	0	0	0	0	0	0	0	0	0	0	0	0	0	0	0	0	0	0	0	0	0	0	0	0	0	0	0	0	0	0	0	0	0	0	0	0	0	0	0
Chr1	8162458	2796	Intron 6	T	0	0	0	0	0	0	0	0	1	1	1	0	0	0	0	0	0	0	0	0	0	0	0	2	0	0	0	0	0	0	0	1	0	0	0	0	0	0	0	0	0	1	0	0	1
Chr1	8162423	2831	Intron 6	A	0	0	0	0	0	0	0	0	0	0	0	0	0	0	0	0	0	0	0	0	0	0	0	0	0	0	0	0	0	0	0	0	0	0	0	0	0	0	0	0	0	0	0	0	0
Chr1	8162132	3122	Intron 7	T	0	1	0	0	0	0	1	0	0	0	0	0	0	0	0	0	0	0	0	0	0	0	0	0	0	0	0	1	0	0	0	0	1	0	0	0	0	0	0	0	0	0	0	1	0
Chr1	8161785	3469	Intron 8	T	0	0	0	0	0	3	0	0	0	0	0	0	0	0	0	0	0	0	0	0	0	0	0	0	0	0	0	0	0	0	0	0	0	0	0	0	0	0	0	0	0	0	0	0	0
Chr1	8161505	3749	Intron 9	A	0	0	0	0	0	0	0	0	0	0	0	0	0	0	0	0	0	0	0	0	0	0	0	0	0	0	0	0	0	0	0	0	0	0	0	0	0	0	0	0	0	0	0	0	0
Chr1	8161503	3751	Intron 9	C	0	0	0	0	0	0	0	0	0	0	0	0	0	0	0	0	0	0	0	0	0	0	0	0	0	0	0	0	0	0	0	0	0	0	0	0	0	0	0	0	0	0	0	0	0
Chr1	8161379	3875	Intron 9	T	0	0	0	0	0	-1	-1	0	0	0	0	0	-1	0	-1	0	0	0	-1	0	0	0	0	0	0	0	-1	-1	0	0	0	0	0	0	0	0	0	0	0	0	-1	0	0	-1	0
Chr1	8160817	4437	Intron 11	A	0	0	0	0	0	0	0	0	0	0	0	0	0	0	0	0	0	0	0	0	0	0	0	0	0	0	0	0	0	0	0	0	0	0	0	0	0	0	0	0	0	0	0	0	0
Chr1	8160693	4561	Intron 11	T	0	0	0	0	0	0	2	0	0	0	0	0	0	0	0	0	0	0	0	0	0	0	0	0	0	0	0	2	0	0	0	0	0	0	0	0	0	0	0	0	0	0	0	0	0
Chr1	8159946	5308	Intron 13	A	0	0	0	0	0	0	0	0	0	0	0	0	0	0	0	0	0	0	0	0	0	0	0	0	0	0	0	0	0	0	0	0	0	0	0	0	0	0	0	0	0	0	0	0	0
[truncated: 71 more columns]
