# Supplementary material for: Functional characterization of cucumber (Cucumis sativus L.) Clade V MLO genes
Source: BMC Plant Biol. 2017 Apr 21;17:80. doi: 10.1186/s12870-017-1029-z (PMC5399834; doi:10.1186/s12870-017-1029-z)
Supplement: Supplementary file 5 — The list of SNPs and indels in 115 resequenced cucumber accessions, available from the Cucurbit Genomics Database [38], was filtered for the genomic region of CsaMLO11 (Chr6:14,120,024.14,125,039). The genic location of each SNP/Indel was determined manually (exon/intron), for exonic SNPs the effect on the predicted amino acid sequence was scored (synonymous/nonsynonymous). (XLSX 50 kb) [file 12870_2017_1029_MOESM5_ESM.xlsx]

## Sheet: Sheet1
SNPs
Chromosome	bp from start chromosome	bp from start (ATG) CsaMLO11	Location Exon/Intron	If Exonic: (non)Synonymous?
Chr6	14120329	306	Intron 2		A	A	A	A	A	A	A	A	A	A	A	A	A	A	A	A	A	A	A	A	A	A	A	A	A	A	A	A	A	A	A	A	A	A	A	A	A	A	R	A	A	A	A	A	A
Chr6	14120377	354	Intron 2		A	A	A	A	A	A	A	A	A	A	A	A	A	A	A	A	A	A	A	A	A	A	A	A	A	A	A	A	A	A	A	A	-	A	A	A	A	A	A	A	A	A	A	A	A
Chr6	14120669	646	Intron 3		C	C	C	C	C	C	C	C	C	C	C	C	C	C	C	C	C	C	C	C	C	C	C	C	C	C	C	C	C	C	C	C	C	C	C	C	C	C	Y	C	C	C	C	C	C
Chr6	14120860	837	Intron 3		C	C	C	C	C	Y	C	C	C	C	C	C	C	C	C	C	C	C	C	C	C	C	C	C	C	C	C	C	C	C	C	C	-	C	-	-	C	C	Y	T	C	T	Y	T	T
Chr6	14120911	888	Intron 3		A	A	A	A	A	R	A	A	A	A	A	A	A	A	A	A	A	A	-	A	A	A	A	A	A	A	A	A	A	A	A	A	-	A	-	A	A	G	A	A	G	A	R	A	A
Chr6	14120913	890	Intron 3		T	T	T	T	T	T	T	T	T	T	T	T	T	T	T	T	T	T	-	T	T	T	T	T	T	T	T	T	T	T	T	T	-	T	-	T	T	T	Y	T	T	T	T	T	T
Chr6	14120920	897	Intron 3		A	A	A	A	A	A	A	A	A	A	A	A	A	A	A	A	A	A	-	A	A	A	A	A	A	A	A	A	-	A	A	A	A	A	-	A	A	A	M	C	A	C	A	C	C
Chr6	14120924	901	Intron 3		A	A	A	A	A	A	A	A	A	A	A	A	A	A	A	A	A	A	-	A	A	A	A	A	A	A	A	A	-	A	A	A	A	A	-	A	A	A	G	G	A	G	A	G	G
Chr6	14120933	910	Intron 3		T	T	T	T	T	T	T	T	T	T	T	T	T	T	T	T	T	T	-	T	T	T	T	T	T	T	T	T	T	T	T	T	T	-	-	T	T	-	T	T	-	T	-	T	T
Chr6	14120960	937	Intron 3		A	A	A	A	A	A	A	A	A	A	A	A	A	A	-	A	A	A	-	A	A	A	A	A	A	A	A	A	A	A	A	A	A	A	A	A	A	A	A	-	-	A	-	-	A
Chr6	14120989	966	Intron 3		C	C	C	C	C	C	C	C	C	C	C	C	C	-	C	C	C	C	-	C	C	C	C	C	C	C	C	C	C	C	C	C	-	C	C	C	C	C	-	-	C	G	-	-	-
Chr6	14120995	972	Intron 3		G	G	G	G	G	G	G	G	G	G	G	-	G	-	G	G	G	G	-	G	G	G	G	G	G	G	G	G	G	G	G	G	-	G	G	G	G	G	-	-	G	G	-	-	-
Chr6	14121032	1009	Intron 3		G	G	G	G	G	K	G	G	G	G	G	-	G	-	-	G	G	-	-	G	G	G	G	G	G	G	G	-	-	G	G	G	-	G	G	G	-	T	-	T	T	T	T	T	T
Chr6	14121047	1024	Intron 3		T	T	T	T	T	T	T	T	T	T	T	-	T	-	-	T	T	-	-	T	T	T	T	T	T	T	T	-	-	T	T	T	-	T	T	T	T	T	-	T	T	T	T	T	T
Chr6	14121060	1037	Intron 3		T	T	T	T	T	T	T	T	T	T	T	-	T	-	-	T	T	T	-	T	T	T	T	T	T	T	T	-	-	T	T	T	-	T	T	T	T	T	C	C	T	C	Y	C	C
Chr6	14121071	1048	Intron 3		G	G	G	G	G	G	G	G	G	G	G	-	G	G	G	G	G	G	-	G	G	G	G	G	G	G	G	G	-	G	-	G	-	G	-	G	G	G	A	A	G	A	R	A	A
Chr6	14121086	1063	Intron 3		A	A	A	A	A	R	A	A	A	A	A	-	-	A	A	-	-	A	-	A	A	A	A	A	A	A	A	A	A	A	-	A	-	A	-	A	A	G	G	G	G	G	G	G	G
Chr6	14121186	1163	Exon 4	C->T synonymous (L)	C	C	C	C	C	C	C	C	C	C	C	C	C	C	C	C	C	-	C	C	C	C	C	C	C	C	C	C	C	C	-	C	-	C	C	-	-	C	C	C	C	C	C	C	C
Chr6	14121281	1258	Intron 4		R	-	G	G	G	R	-	G	G	G	R	G	G	G	-	G	G	G	G	G	G	A	G	G	G	G	G	-	-	G	-	-	-	-	-	-	-	A	-	R	A	G	A	R	G
Chr6	14121285	1262	Intron 4		G	-	G	G	G	G	-	G	G	G	G	G	G	G	G	G	G	G	G	G	G	-	G	G	G	G	G	-	-	G	-	-	-	-	-	-	-	G	-	G	G	G	G	G	G
Chr6	14121312	1289	Intron 4		C	C	C	C	C	C	-	C	C	C	C	C	C	C	C	C	C	C	C	C	C	C	C	C	C	C	C	C	-	C	-	C	C	C	C	C	-	C	Y	C	C	C	C	C	C
Chr6	14121454	1431	Intron 5		G	G	G	G	G	G	G	G	G	G	G	G	G	G	G	G	G	G	G	G	G	G	G	G	G	G	G	-	G	-	G	G	G	G	G	G	G	-	G	G	G	-	G	G	G
Chr6	14121459	1436	Intron 5		G	G	G	G	G	G	G	G	G	G	G	G	G	G	G	G	G	G	G	G	G	G	G	G	G	G	G	-	G	-	G	G	G	G	G	G	G	G	-	-	K	-	T	T	T
Chr6	14121466	1443	Intron 5		A	A	A	A	A	A	A	A	A	A	A	A	A	A	A	A	A	A	A	A	A	-	A	A	A	A	A	-	A	A	A	A	A	A	A	A	A	A	A	G	A	G	-	-	G
Chr6	14121551	1528	Exon 6	T->C synonymous (H)	T	T	T	T	T	T	T	T	T	T	T	T	T	T	T	T	T	T	T	T	T	T	T	T	T	T	T	T	T	T	-	T	T	T	-	T	T	T	T	C	T	C	T	C	C
Chr6	14121601	1578	Intron 6		A	A	A	A	A	T	A	A	A	A	A	A	A	A	A	A	A	A	A	A	A	A	A	A	A	A	A	A	-	-	-	-	A	A	-	A	A	T	T	T	T	T	T	T	T
Chr6	14121615	1592	Intron 6		T	T	T	T	T	T	T	T	T	T	T	T	T	T	T	T	T	T	-	T	T	T	T	T	T	T	T	T	-	-	-	T	T	-	-	T	T	T	T	T	T	T	T	T	T
Chr6	14121797	1774	Intron 6		T	T	T	T	T	T	T	T	T	T	T	T	T	T	T	T	T	T	T	T	T	T	T	T	T	T	T	T	T	T	-	T	T	T	-	T	T	T	T	T	T	T	T	T	T
Chr6	14121839	1816	Intron 6		C	C	C	C	C	C	C	C	C	C	C	C	C	C	C	C	C	C	C	C	C	C	C	C	C	C	C	C	C	C	C	C	C	C	C	C	C	C	C	C	C	C	C	Y	C
Chr6	14121846	1823	Intron 6		T	T	T	T	T	T	T	T	T	T	T	T	T	T	T	T	T	T	T	T	T	T	T	T	T	T	T	T	T	T	T	T	T	T	T	T	T	T	C	C	T	C	T	C	C
Chr6	14121855	1832	Intron 6		T	T	T	T	T	T	T	T	T	T	T	T	T	T	T	T	T	T	T	T	T	T	T	T	T	T	T	T	T	T	T	T	T	T	T	T	T	T	G	G	T	G	T	G	G
Chr6	14121959	1936	Intron 6		T	T	T	T	T	W	T	T	T	T	T	T	T	T	T	T	T	T	T	T	T	T	T	T	T	T	T	T	T	T	-	T	T	T	T	-	T	A	T	T	A	T	W	T	T
Chr6	14121962	1939	Intron 6		C	C	C	C	C	S	C	C	C	C	C	C	C	C	C	C	C	C	C	C	C	C	C	C	C	C	C	C	C	C	-	C	C	C	C	-	C	G	C	C	G	C	S	C	C
Chr6	14121984	1961	Intron 6		A	A	A	A	A	A	A	A	A	A	A	A	A	A	A	A	A	A	A	A	A	A	A	A	A	A	A	A	A	A	-	A	A	A	-	A	A	A	A	A	A	A	A	A	A
Chr6	14122084	2061	Intron 6		A	A	A	A	A	A	A	A	A	A	A	A	A	A	A	A	A	A	A	A	A	A	A	A	A	A	A	A	A	A	-	A	A	A	-	A	A	A	A	A	A	A	A	A	A
Chr6	14122139	2116	Intron 6		C	C	C	C	C	M	C	C	C	C	C	C	C	C	C	C	C	C	C	C	C	C	C	C	C	C	C	C	C	C	C	C	C	C	C	C	C	A	C	C	A	C	C	C	C
Chr6	14122155	2132	Intron 6		A	A	A	A	A	A	A	A	A	A	A	A	A	A	A	A	A	A	A	A	A	A	A	A	A	A	A	A	A	A	A	A	A	A	-	A	A	A	A	A	A	A	A	A	A
Chr6	14122163	2140	Intron 6		A	A	A	A	A	A	A	A	A	A	A	A	A	A	A	A	A	A	A	A	A	A	A	A	A	A	A	A	A	A	A	A	A	A	-	A	A	A	C	C	A	C	C	C	C
Chr6	14122203	2180	Intron 6		A	A	A	A	A	-	A	A	A	A	A	A	A	A	A	A	A	A	A	A	A	A	A	A	A	A	A	A	A	A	-	A	A	A	-	A	A	-	-	-	-	-	-	-	-
Chr6	14122220	2197	Intron 6		T	T	T	T	T	T	T	T	T	T	T	T	T	T	T	T	T	T	T	T	T	T	T	T	T	T	T	T	T	T	T	T	T	-	T	T	T	-	-	-	-	-	-	-	-
Chr6	14122284	2261	Intron 6		A	A	A	A	A	A	A	A	A	A	A	A	A	A	A	A	A	A	A	A	A	A	A	A	A	A	A	A	A	A	A	A	A	A	-	A	A	-	A	-	-	-	-	-	-
Chr6	14122296	2273	Intron 6		A	A	A	A	A	A	A	A	A	A	A	A	A	A	A	A	A	A	A	A	A	A	A	A	A	A	A	A	-	A	A	-	A	A	-	A	A	A	-	-	A	-	-	-	T
Chr6	14122311	2288	Intron 6		T	T	T	T	T	W	T	T	T	T	T	T	T	T	T	T	T	T	T	T	T	T	T	T	T	T	T	T	T	T	T	T	T	T	-	T	T	A	T	T	A	T	A	T	T
Chr6	14122325	2302	Intron 6		G	G	G	G	G	S	G	G	G	G	G	G	G	G	G	G	G	G	G	G	G	G	G	G	G	G	G	G	G	G	G	G	G	G	G	G	G	C	G	G	C	G	S	G	G
Chr6	14122342	2319	Intron 6		C	C	C	C	C	C	C	C	C	C	C	C	C	C	C	C	C	C	C	C	C	C	C	C	C	C	C	C	C	C	C	C	C	-	C	C	C	C	Y	C	C	C	C	C	C
Chr6	14122409	2386	Intron 6		A	A	A	A	A	R	A	A	A	A	A	A	A	A	A	A	A	A	A	A	A	A	A	A	A	A	A	A	A	A	A	A	A	A	-	A	A	G	R	G	G	G	G	G	G
Chr6	14122423	2400	Intron 6		C	C	C	C	C	C	C	C	C	C	C	C	C	C	C	C	C	C	C	C	C	C	C	C	C	C	C	C	C	C	C	C	C	C	-	C	C	C	C	C	C	C	C	C	C
Chr6	14122451	2428	Intron 6		A	A	A	A	A	A	A	A	A	A	A	A	A	A	A	A	A	A	A	A	A	A	A	A	A	A	A	A	A	A	-	A	A	A	A	A	A	A	W	T	A	T	W	T	T
Chr6	14122468	2445	Intron 6		C	C	C	C	C	Y	C	C	C	C	C	C	C	C	C	C	C	C	C	C	C	C	C	C	C	C	C	C	-	C	-	C	C	C	C	C	C	T	Y	T	T	T	T	T	T
Chr6	14122513	2490	Intron 6		C	C	C	C	C	M	C	M	C	C	C	C	C	C	C	C	C	C	C	C	C	C	C	C	C	C	C	C	C	C	C	C	C	C	C	C	C	A	M	A	A	A	A	A	A
Chr6	14122662	2639	Intron 6		A	A	A	A	A	A	A	A	A	A	A	A	A	A	A	A	A	A	A	A	A	A	A	A	A	A	A	A	-	A	A	A	A	A	-	A	A	A	M	C	A	C	M	C	C
Chr6	14122884	2861	Intron 7		T	T	T	T	T	W	T	T	T	T	T	T	T	T	T	T	T	T	T	T	T	T	T	T	T	T	T	T	T	T	-	T	T	T	T	T	T	A	T	A	A	A	A	A	A
Chr6	14122891	2868	Intron 7		A	A	A	A	A	A	A	A	A	A	A	A	A	A	A	A	A	A	A	A	A	A	A	A	A	A	A	A	A	A	-	A	A	A	A	A	A	A	A	A	A	A	-	A	A
Chr6	14122893	2870	Intron 7		G	G	G	G	G	R	G	G	G	G	G	G	G	G	G	G	G	G	G	G	G	G	G	G	G	G	G	G	G	G	-	G	G	G	G	G	G	A	A	A	A	A	-	A	A
Chr6	14122907	2884	Intron 7		G	G	G	G	G	K	G	G	G	G	G	G	G	G	G	G	G	G	G	G	G	G	G	G	G	G	G	G	G	G	G	G	G	G	G	G	G	G	G	T	T	-	-	T	-
Chr6	14122911	2888	Intron 7		T	T	T	T	T	K	T	T	T	T	T	T	T	T	T	T	T	T	T	T	T	T	T	T	T	T	T	T	T	T	T	T	T	T	T	T	T	G	T	-	-	-	-	-	-
Chr6	14122926	2903	Intron 7		A	A	A	A	A	W	A	A	A	A	A	A	A	A	A	A	A	A	A	A	A	A	A	A	A	A	A	A	A	-	A	A	A	A	A	A	-	T	T	T	T	T	T	T	T
Chr6	14122936	2913	Intron 7		T	T	T	T	T	W	T	T	T	T	T	T	T	T	T	T	T	T	T	T	T	T	T	T	T	T	T	T	T	T	T	T	T	T	T	T	-	A	W	A	A	A	A	A	A
Chr6	14123140	3117	Intron 8		T	T	T	T	T	T	T	T	T	T	T	T	T	T	T	T	T	T	T	T	T	T	T	T	T	T	T	T	T	T	T	T	T	T	T	T	-	T	Y	T	T	T	T	-	T
Chr6	14123258	3235	Intron 9		T	T	T	T	T	T	T	T	T	T	T	T	T	T	T	T	T	T	T	T	T	T	T	T	T	T	T	T	T	T	T	T	T	T	T	-	T	T	A	A	T	A	T	-	A
Chr6	14123319	3296	Intron 9		T	T	T	T	T	T	T	T	T	T	T	T	T	T	T	T	T	T	T	T	T	T	T	T	T	T	T	T	T	T	T	T	T	T	T	T	T	K	T	T	K	T	T	T	T
Chr6	14123389	3366	Intron 10		T	T	T	T	T	W	T	T	T	T	T	T	T	T	T	T	T	T	T	T	T	T	T	T	T	T	T	T	T	T	T	T	T	T	T	-	T	A	A	A	A	A	A	A	A
Chr6	14123499	3476	Intron 10		T	T	T	T	T	T	T	T	T	T	T	T	T	T	T	T	T	T	T	T	T	T	T	T	T	T	T	T	G	K	T	K	K	T	G	K	G	T	T	T	T	T	T	T	T
Chr6	14124014	3991	Intron 12		T	T	T	T	T	T	T	T	T	T	T	T	T	T	T	T	T	T	T	T	T	T	T	T	T	T	T	T	-	T	-	T	T	T	T	T	T	T	T	T	T	T	T	T	T
Chr6	14124099	4076	Intron 12		T	T	T	T	T	T	T	T	T	T	T	T	T	T	T	T	T	T	T	T	T	T	T	T	T	T	T	T	T	T	T	T	T	-	T	T	T	T	-	-	T	-	T	-	-
Chr6	14124278	4255	Intron 12		C	C	C	C	C	C	C	C	C	C	C	C	C	C	C	C	C	C	C	C	C	C	C	C	C	C	C	C	C	C	C	C	C	C	C	C	C	C	-	-	C	-	C	-	-
Chr6	14124325	4302	Intron 12		T	T	T	T	T	T	T	T	T	T	T	T	T	T	T	T	T	T	T	T	T	T	T	T	T	T	T	T	T	T	T	-	T	T	-	T	T	T	Y	Y	T	-	Y	C	C
Chr6	14124347	4324	Intron 12		G	G	G	G	G	G	G	G	G	G	G	G	G	G	G	G	G	G	G	G	G	G	G	G	G	G	G	G	G	G	-	G	G	G	G	G	G	G	R	R	G	A	R	A	A
Chr6	14124352	4329	Intron 12		A	A	A	A	A	A	A	A	A	A	A	A	A	A	A	A	A	A	A	A	A	A	A	A	A	A	A	A	A	A	-	A	A	A	A	A	A	A	G	R	A	G	R	G	G
Chr6	14124379	4356	Intron 12		C	C	C	C	C	Y	C	C	C	C	C	C	C	C	C	C	C	C	C	C	C	C	C	C	C	C	C	C	C	-	-	-	C	C	C	C	-	C	T	Y	C	T	Y	T	T
Chr6	14124437	4414	Exon 13	T->C synonymous (L)	T	T	T	T	T	Y	T	T	T	T	T	T	T	T	T	T	T	T	T	T	T	T	T	T	T	T	T	T	T	-	T	T	T	T	-	T	T	T	C	C	T	C	Y	C	C
Chr6	14124471	4448	Intron 14		T	T	T	T	T	T	T	T	T	T	T	T	T	T	T	T	T	T	T	T	T	T	T	T	T	T	T	T	T	T	-	T	T	T	T	T	-	T	A	A	T	A	W	A	A
Chr6	14124571	4548	Exon 14	G->A synonymous (S)	G	G	G	G	G	G	G	G	G	G	G	G	G	G	G	G	G	G	G	G	G	G	G	G	G	G	G	G	G	G	G	G	G	G	G	G	G	G	G	G	G	G	G	G	G
Chr6	14124622	4599	Exon 14	T->C synonymous (N)	T	T	T	T	T	T	T	T	T	T	T	T	T	T	T	T	T	T	T	T	T	T	T	T	T	T	T	T	T	T	T	T	T	T	T	T	T	T	C	C	T	C	Y	C	C
Chr6	14124634	4611	Exon 14	C->T synonymous (T)	C	C	C	C	C	C	C	C	C	C	C	C	C	C	C	C	C	C	C	C	C	C	C	C	C	C	C	C	C	C	C	C	C	C	C	C	C	C	T	T	C	T	Y	T	T
Chr6	14124832	4809	Exon 14	T->C synonymous (S)	T	T	T	T	T	T	T	T	T	T	T	T	T	T	T	T	T	T	T	T	T	T	T	T	T	T	T	T	T	-	T	T	T	T	T	T	T	T	C	C	T	C	Y	C	C
Chr6	14124844	4821	Exon 14	T->C synonymous (H)	T	T	T	T	T	T	T	T	T	T	T	T	T	T	T	T	T	T	T	T	T	T	T	T	T	T	T	T	T	T	T	T	T	T	-	T	T	T	C	C	T	C	Y	C	C
Chr6	14124847	4824	Exon 14	T->C synonymous (R)	T	T	T	T	T	T	T	T	T	T	T	T	T	T	T	T	T	T	T	T	T	T	T	T	T	T	T	T	T	T	T	T	T	T	-	T	T	T	C	C	T	C	T	C	C
Chr6	14125030	5007	Exon 14	T->C synonymous (D)	T	T	T	T	T	T	T	T	T	T	T	T	T	T	T	T	T	T	T	T	T	T	T	T	T	T	T	T	T	T	T	T	T	T	T	T	T	T	T	T	T	T	T	T	T
Indels
Chromosome	bp from start chromosome	bp from start (ATG) CsaMLO11	Location Exon/Intron	Reference base
Chr6	14120924	901	Intron 3	A	0	0	0	0	0	0	0	0	0	0	0	0	0	0	0	0	0	0	0	0	0	0	0	0	0	0	0	0	0	0	0	0	0	0	0	0	0	0	0	0	0	0	0	0	0
Chr6	14121455	1432	Intron 5	T	0	0	0	0	0	0	0	0	0	0	0	0	0	0	0	0	0	0	0	0	0	0	0	0	0	0	0	0	0	0	0	0	0	0	0	0	0	0	0	0	0	0	0	0	0
Chr6	14121978	1955	Intron 6	T	0	0	0	0	0	1	0	0	0	0	0	0	0	0	0	0	0	0	0	0	0	0	0	0	0	0	0	0	0	0	0	0	0	0	0	0	0	0	0	0	1	0	1	0	0
Chr6	14122175	2152	Intron 6	A	0	0	0	0	0	0	0	0	0	0	0	0	0	0	0	0	0	0	0	0	0	0	0	0	0	0	0	0	0	0	0	0	0	0	0	0	0	0	0	0	0	0	0	0	0
Chr6	14122252	2229	Intron 6	T	0	0	0	0	0	0	0	0	0	0	0	0	0	0	0	0	0	0	0	0	0	0	0	0	0	0	0	0	0	0	0	0	0	0	0	0	0	0	0	0	0	0	0	0	0
Chr6	14122300	2277	Intron 6	A	0	0	0	0	0	0	0	0	0	0	0	0	0	0	0	0	0	0	0	0	0	0	0	0	0	0	0	0	0	0	0	0	0	0	0	0	0	0	-1	0	0	0	0	0	0
Chr6	14122414	2391	Intron 6	T	0	0	0	0	0	0	0	0	0	0	0	0	0	0	0	0	0	0	0	0	0	0	0	0	0	0	0	0	0	0	0	0	0	0	0	0	0	0	0	0	0	0	0	0	0
Chr6	14123134	3111	Intron 8	C	0	0	0	0	0	0	0	0	0	0	0	0	0	0	0	0	0	0	0	0	0	0	0	0	0	0	0	0	0	0	0	0	0	0	0	0	0	0	0	0	0	0	0	1	0
Chr6	14123307	3284	Intron 9	T	0	0	0	0	0	-4	0	0	0	0	0	0	0	0	0	0	0	0	0	0	0	0	0	0	0	0	0	0	0	0	0	0	0	0	0	0	0	0	0	-4	0	0	0	0	-4
Chr6	14123740	3717	Intron 11	T	0	0	0	0	0	0	0	0	0	0	0	0	0	0	0	0	0	0	0	0	0	0	0	0	0	0	0	0	0	0	0	0	0	0	0	0	0	0	0	0	0	0	0	0	0
Chr6	14123750	3727	Intron 11	A	0	0	0	0	0	0	0	0	0	0	0	0	0	0	0	0	0	0	0	0	0	0	0	0	0	0	0	0	0	0	0	0	0	0	0	0	0	0	0	0	0	0	1	0	0
Chr6	14123786	3763	Intron 11	T	0	0	0	0	0	-1	0	0	0	0	0	0	0	0	0	0	0	0	0	0	0	0	0	0	0	0	0	0	0	0	0	0	0	0	0	0	0	0	0	-1	0	0	-1	0	0
Chr6	14124337	4314	Intron 12	C	0	0	0	0	0	0	0	0	0	0	0	0	0	0	0	0	0	0	0	0	0	0	0	0	0	0	0	0	0	0	0	0	0	0	0	0	0	0	0	0	0	0	0	0	0
Chr6	14124476	4453	Intron 13	A	0	0	0	0	0	0	0	0	0	0	0	0	0	0	0	0	0	0	0	0	0	0	0	0	0	0	0	0	0	0	0	0	0	0	0	0	0	0	0	0	0	0	0	0	0
[truncated: 70 more columns]
