# Supplementary material for: Functional characterization of cucumber (Cucumis sativus L.) Clade V MLO genes
Source: BMC Plant Biol. 2017 Apr 21;17:80. doi: 10.1186/s12870-017-1029-z (PMC5399834; doi:10.1186/s12870-017-1029-z)
Supplement: Supplementary file 9 — The list of SNPs and indels identified in the genomic sequence of CsaMLO1 and CsaMLO11 in the resequenced cucumber genotypes CS-PMR1 and Santou. The reference allele (in cucumber reference genome Chinese Long 9930) and the alternative allele are given. Furthermore, the genic location of each SNP/Indel was determined (exon/intron), for exonic SNPs the effect on the predicted amino acid sequence was scored (synonymous/nonsynonymous). (XLSX 12 kb) [file 12870_2017_1029_MOESM9_ESM.xlsx]

## Sheet: CS-PMR1_MLO1
Chromosome	Position on chromosome	Reference allele	Alternative allele(s)	Location Exon/Intron	Predicted effect on coding sequence (if exonic)
Chr1	8164481	TAAAA	TAAAAA	Intron 3	-
Chr1	8164396	C	A	Intron 3	-
Chr1	8164392	CAAA	CAAAA	Intron 3	-
Chr1	8164153	A	G	Intron 3	-
Chr1	8164146	ATTTTTT	ATTTTTTT	Intron 3	-
Chr1	8164142	G	A	Intron 3	-
Chr1	8164094	ATTTTTTTTTTTT	ATTTTTTTTTTTTTTTT,ATTTTTTTTTTTTTTTTT,ATTTTTTTTTTTTTTT	Intron 3	-
Chr1	8164078	C	A	Intron 3	-
Chr1	8164072	T	A	Intron 3	-
Chr1	8164063	G	T	Intron 3	-
Chr1	8163863	G	GA	Intron 3	-
Chr1	8163608	G	T	Exon 4	Synonymous (Ser -> Ser)
Chr1	8163069	A	T	Intron 6	-
Chr1	8163000	A	G	Intron 6	-
Chr1	8162702	T	A	Intron 6	-
Chr1	8162677	GTAAGTATAT	GT	Intron 6	-
Chr1	8162478	T	G	Intron 6	-
Chr1	8162469	AT	A	Intron 6	-
Chr1	8162107	A	G	Intron 7	-
Chr1	8162093	T	A	Intron 7	-
Chr1	8161884	T	C	Intron 8	-
Chr1	8161784	CAAAAAAAAAA	CAAAAAAAAAAAAA	Intron 8	-
Chr1	8160703	A	G	Intron 11	-

## Sheet: SANTOU_MLO1
Chromosome	Position on chromosome	Reference allele	Alternative allele(s)	Location Exon/Intron	Predicted effect on coding sequence (if exonic)
Chr1	8162457	TAAAAAAAAAAAA	TAAAAAAAAAAAAA,TAAAAAAAAAAAAAAA	Intron 6	-
Chr1	8162131	TAAA	TAAAA	Intron 7	-
Chr1	8162107	A	G	Intron 7	-
Chr1	8162093	T	A	Intron 7	-

## Sheet: CS-PMR1_MLO11
Chromosome	Position on chromosome	Reference allele	Alternative allele(s)	Location Exon/Intron	Predicted effect on coding sequence (if exonic)
Chr6	14121262	CATATATATATATATATAT	CATATATATATATATATATAT	Intron 4	-
Chr6	14122893	G	A	Intron 7	-
Chr6	14122905	GTGTGTTT	GT	Intron 7	-
Chr6	14122926	A	T	Intron 7	-
Chr6	14122936	T	A	Intron 7	-
Chr6	14123133	ACCCCCC	ACCCCCCC	Intron 8	-
Chr6	14123243	ATAATTAATTATTACTTAATTAATTA	ATAATTAATTA	Intron 9	-
Chr6	14123389	T	A	Intron 10	-
Chr6	14123483	GAT	GATTGAAGTGAATATAT	Intron 10	-
Chr6	14123749	T	TTTA	Intron 11	-
Chr6	14123785	GTTTTTT	GTTTTT	Intron 11	-
Chr6	14124325	T	C	Intron 12	-
Chr6	14124347	G	A	Intron 12	-
Chr6	14124352	A	G	Intron 12	-
Chr6	14124379	C	T	Intron 12	-
Chr6	14124437	T	C	Exon 13	Synonymous (Leu -> Leu)
Chr6	14124471	T	A	Intron 13	-
Chr6	14124475	TAAAAAAAAA	TAAAAAAA	Intron 13	-
Chr6	14124622	T	C	Exon 14	Synonymous (Asn -> Asn)
Chr6	14124634	C	T	Exon 14	Synonymous (Thr -> Thr)
Chr6	14124832	T	C	Exon 14	Synonymous (Ser -> Ser)
Chr6	14124844	T	C	Exon 14	Synonymous (His -> His)
Chr6	14124847	T	C	Exon 14	Synonymous (Arg -> Arg)

## Sheet: SANTOU_MLO11
Chromosome	Position on chromosome	Reference allele	Alternative allele(s)	Location Exon/Intron
-	-	-	-	-
